# Supplementary material for: What you need to know about the world. Toward a taxonomy of planetary health knowledge
Source: Front Public Health. 2025 May 9;13:1564555. doi: 10.3389/fpubh.2025.1564555 (PMC12098363; doi:10.3389/fpubh.2025.1564555)
Supplement: Supplementary file 1 [file Table_1.xlsx]

## Sheet: Tabelle1
				Rater 1		Rater 2
SDG Number	SDG Target	SDG Description	Ingredient	PHK Domain	PHK Subdomain	PHK Domain	PHK Subdomain
SDG 1	1_1	End Poverty	Extreme poverty	P6	A	P6	A
SDG 1	1_2	End Poverty	Relative Poverty	P6	A	P6	A
SDG 1	1_3	End Poverty	Social Protection systems (Implementation)	P6	A	P6	A
SDG 1	1_4	End Poverty	Equal rights to economic recources	P6	A	P6	A
SDG 1	1_4	End Poverty	Access to basic services (individual level)	P6	A	P6	A
SDG 1	1_4	End Poverty	Equal rights of ownership	P6	B	P6	B
SDG 1	1_5	End Poverty	Vulnerability to climate related extreme events	P4	D	P4	D
SDG 1	1_5	End Poverty	Resilience building and risk reduction from climate related extreme events	P4	D	P4	D
SDG 1	1_5	End Poverty	Resilience building and risk reduction from economic and social disasters	P4	D	P4	D
SDG 1	1_a	End Poverty	Mobilization of resources for programs to end extreme poverty	P6	A	P6	A
SDG 1	1_b	End Poverty	Policy framework development to accelerate poverty eradication	P6	A	P6	A
SDG 2	2_1	Zero Hunger	End hunger	P6	A	P2	C
SDG 2	2_1	Zero Hunger	Safe, high quality and enough food for all - Food security	P2	A	P2	A
SDG 2	2_2	Zero Hunger	Stop Malnutrition - stunting and wasting	P2	C	P2	C
SDG 2	2_2	Zero Hunger	Stop Malnutrition - nutritious food for all groups	P2	C	P2	C
SDG 2	2_3	Zero Hunger	Extend agricultural productivity	P2	B	P2	B
SDG 2	2_3	Zero Hunger	Incomes of small-scale food producers	P6	A	P6	A
SDG 2	2_4	Zero Hunger	Sustainable food production	P2	B	P2	B
SDG 2	2_5	Zero Hunger	Genetic diversity of crops and animals	P2	A	P2	A
SDG 2	2_a	Zero Hunger	Investment to enhance agricultural productivity	P2	B	P2	B
SDG 2	2_b	Zero Hunger	Correct trade restriction in global agricultural markets	P2	B	P2	B
SDG 2	2_c	Zero Hunger	Measures to ensure functioning of agricultural markets	P2	B	P2	B
SDG 3	3_1	Good Health	Maternal mortality	P1	B	P1	B
SDG 3	3_2	Good Health	Early-childhood deaths	P1	B	P1	B
SDG 3	3_3	Good Health	Epidemics of infectious diseases	P1	A	P1	B
SDG 3	3_4	Good Health	Premature mortality from non-communicable diseases, wellbeing and mental health	P1	B	P1	B
SDG 3	3_5	Good Health	Substance abuse - prevention, treatment, reduce	P1	C	P1	C
SDG 3	3_6	Good Health	Deaths from road accidents	P6	C	P6	C
SDG 3	3_7	Good Health	Reproductive health care	P1	A	P1	B
SDG 3	3_8	Good Health	Universal health coverage - financial risk, health care coverage	P1	A	P1	A
SDG 3	3_8	Good Health	Safe medicines & vaccination	P1	A	P1	A
SDG 3	3_9	Good Health	Deaths from hazardous chemicals	P4	B	P4	B
SDG 3	3_a	Good Health	Tobacco Control	P1	C	P1	C
SDG 3	3_b	Good Health	Research on medicines and Vaccination	P1	A	P1	A
SDG 3	3_c	Good Health	Training of HCW professionals	P1	A	P1	A
SDG 3	3_d	Good Health	Management, risk reduction and early warning of health risks	P1	A	P1	A
SDG 4	4_1	Quality Education	Free, equitable primary education	P5	A	P5	A
SDG 4	4_1	Quality Education	Free, equitable secondary education	P5	B	P5	B
SDG 4	4_2	Quality Education	Early childhood development and care	P5	A	P5	A
SDG 4	4_3	Quality Education	Affordable tertiary education	P5	C	P5	C
SDG 4	4_3	Quality Education	Affordable technical & vocational education	P5	C	P5	C
SDG 4	4_4	Quality Education	Relevant technical and vocational skills for employment	P5	C	P5	C
SDG 4	4_5	Quality Education	Gender equality in all education levels	P5	A-B-C	P5	A-B-C
SDG 4	4_5	Quality Education	Equal access to all forms of education for vulnerable people	P5	A-B-C	P5	A-B-C
SDG 4	4_6	Quality Education	Literacy & Numeracy	P5	A	P5	A
SDG 4	4_7	Quality Education	Education for sustainable development, Global citizenship etc.	P5	A	P5	C
SDG 4	4_a	Quality Education	Safe education facilities	P5	A-B-C	P5	A-B-C
SDG 4	4_b	Quality Education	Expand number of scholarships for higher education	P5	C	P5	C
SDG 4	4_c	Quality Education	Increase supply of qualified teachers	P5	A-B-C	P5	A-B-C
SDG 5	5_1	Gender equality	Discrimination against females	P4	C	P4	C
SDG 5	5_2	Gender equality	Violence against females	P4	B	P4	B
SDG 5	5_3	Gender equality	Harmful practices against women	P4	B	P4	B
SDG 5	5_4	Gender equality	Value unpaid care, provision of public services and social protection	P7	C	P7	C
SDG 5	5_5	Gender equality	Women's opportunities in leadership	P7	A	P7	A
SDG 5	5_6	Gender equality	Reproductive health care	P1	A	P1	B
SDG 5	5_a	Gender equality	Women‘s rights to economic resources, land ownership	P6	B	P6	B
SDG 5	5_b	Gender equality	Empowerment of women through technology	P5	C	P5	C
SDG 5	5_c	Gender equality	Legislation of gender equality	P7	A	P7	A
SDG 6	6_1	Clean Water	Safe & Affordable drinking water	P2	A	P2	A
SDG 6	6_2	Clean Water	Adequate sanitation	P6	B	P6	B
SDG 6	6_3	Clean Water	Water quality/ Water pollution	P3	B	P3	B
SDG 6	6_4	Clean Water	Water - use efficiency	P3	B	P3	C
	6_4	Clean Water	Reduce Water scarcity	P2	A	P2	A
SDG 6	6_5	Clean Water	Water resources management	P2	A	P2	A
SDG 6	6_6	Clean Water	Restore water-related ecosystems	P3	A	P3	A
SDG 6	6_a	Clean Water	Capacity building for water- and sanitation activities	P6	B	P6	B
SDG 6	6_b	Clean Water	Improving water and sanitation management in local communities	P6	B	P6	B
SDG 7	7_1	Clean technology	Access to affordable, reliable and modern energy	P6	B	P6	B
SDG 7	7_2	Clean technology	Increase share of renewable energies	P3	C	P3	C
SDG 7	7_3	Clean technology	Energy efficiency	P3	C	P3	C
SDG 7	7_a	Clean technology	Research on clean energy	P3	C	P3	C
SDG 7	7_b	Clean technology	Expand modern energy infrastructure in developing countries	P6	C	P6	C
SDG 8	8_1	Decent work	Per capita economic growth	P7	D	P7	D
SDG 8	8_2	Decent work	Economic productivity	P7	D	P7	D
SDG 8	8_3	Decent work	Policies to support job creation	P7	D	P7	D
SDG 8	8_4	Decent work	Ressource efficiency in consumption and production	P7	D	P7	D
SDG 8	8_5	Decent work	Productive employment	P6	A	P6	A
SDG 8	8_6	Decent work	Youth unemployment	P6	A	P6	A
SDG 8	8_7	Decent work	Forced labor, modern slavery	P4	C	P4	C
SDG 8	8_8	Decent work	Labour rights, occupational security	P4	B	P4	B
SDG 8	8_9	Decent work	Sustainable tourism - job creation	P6	A	P6	A
SDG 8	8_10	Decent work	Capacity of domestic financial institutions	P7	C	P7	C
SDG 8	8_a	Decent work	Increase Aid for Trade support for developing countries	P7	C	P7	C
SDG 8	8_b	Decent work	develop and operationalize a global strategy for youth employment	P6	A	P6	A
SDG 9	9_1	Industry, innovation and infrastructure	Resilient, highquality infrastructure	P6	C	P6	C
SDG 9	9_2	Industry, innovation and infrastructure	Sustainable industrialization	P7	D	P7	D
SDG 9	9_3	Industry, innovation and infrastructure	Small-scale industries' access to financial services	P6	A	P6	A
SDG 9	9_4	Industry, innovation and infrastructure	Upgrade industries to sustainability	P7	D	P7	D
SDG 9	9_4	Industry, innovation and infrastructure	Upgrade infrastructure to sustainability	P6	C	P6	C
SDG 9	9_5	Industry, innovation and infrastructure	Scientific technology research	P7	D	P7	D
SDG 9	9_a	Industry, innovation and infrastructure	Developmental aids for infrastructure development	P7	D	P7	D
SDG 9	9_b	Industry, innovation and infrastructure	Support domestic technology development	P7	D	P7	D
SDG 9	9_c	Industry, innovation and infrastructure	Universal access to communication technology	P6	B	P6	B
SDG 10	10_1	Reduce inequalities	Income growth (bottom 40% of population)	P6	A	P6	A
SDG 10	10_2	Reduce inequalities	Social, economic, and political inclusion of all	P6	A	P6	A
SDG 10	10_3	Reduce inequalities	Equalitiy in policies and legislation	P7	A	P7	A
SDG 10	10_4	Reduce inequalities	Equality in wages, fiscal and social protection	P6	A	P6	A
SDG 10	10_5	Reduce inequalities	Monitoring & regulation of global financial markets	P7	B	P7	D
SDG 10	10_6	Reduce inequalities	Voice of developmental countries in international cooperation	P7	B	P7	A
SDG 10	10_7	Reduce inequalities	Safe migration, migration policies	P7	B	P7	B
SDG 10	10_a	Reduce inequalities	Implement WTO agreements in developing countries	P7	D	P7	D
SDG 10	10_b	Reduce inequalities	Encourage official development assistance and financial flows	P7	D	P7	D
SDG 10	10_c	Reduce inequalities	Reduce transaction costs of migrant remittances	P7	B	P7	B
SDG 11	11_1	Sustainable cities and communities	Adequate, safe and affordable housing	P6	B	P6	B
SDG 11	11_2	Sustainable cities and communities	Access to safe, affordable and sustainable transport	P6	C	P6	C
SDG 11	11_3	Sustainable cities and communities	Sustainable urbanization and settlement planning	P6	B	P6	V
SDG 11	11_4	Sustainable cities and communities	Protect natural heritage	P3	A	P3	A
SDG 11	11_4	Sustainable cities and communities	Protect cultural heritage	P6	B	P6	B
SDG 11	11_5	Sustainable cities and communities	Deaths, affected people and economic losses by natural disaters	P4	D	P4	D
SDG 11	11_6	Sustainable cities and communities	Adverse per capita/ waste handding	P3	B	P3	P3-B
SDG 11	11_7	Sustainable cities and communities	Access to safe, inclusive, accessible green public spaces	P6	B	P6	B
SDG 11	11_a	Sustainable cities and communities	Support positive economic, social and environmental links between urban, peri-urban and rural areas	P6	B	P6	B
SDG 11	11_b	Sustainable cities and communities	Promote inclusion in settlement planning	P6	B	P6	B
SDG 11	11_c	Sustainable cities and communities	Building of sustainable and resilient buildings using local material	P4	D	P4	D
SDG 12	12_1	Responsible consumption and production	Sustainable consumption & production: Implementation of 10-year framework	x	x	x
SDG 12	12_2	Responsible consumption and production	Efficient use of natural resources	P3	C	P3	C
SDG 12	12_3	Responsible consumption and production	Food waste reduction	P2	B	P2	B
SDG 12	12_4	Responsible consumption and production	Environmentally sound managament of chemicals and waste	P3	C	P3	B
SDG 12	12_5	Responsible consumption and production	Reduce waste generation	P3	B	P3	B
SDG 12	12_6	Responsible consumption and production	Sustainable practices in companies	P7	D	P7	D
SDG 12	12_7	Responsible consumption and production	Promotion of sustainable procurement practices	P7	D	P7	D
SDG 12	12_8	Responsible consumption and production	Education about sustainable development for all people	P5	C	P5	C
SDG 12	12_a	Responsible consumption and production	Sustainable production and consumption in developing countries	P3	C	P3	C
SDG 12	12_b	Responsible consumption and production	Monitor sustainable tourism	x	x	x	x
SDG 12	12_c	Responsible consumption and production	Sustainable consumption through subsidy regulation	P3	C	P3	C
SDG 13	13_1	Climate Action	Resilience toward climate related hazards	P4	D	P4	D
SDG 13	13_2	Climate Action	Climate change measures in policies	P3	C	P3	C
SDG 13	13_3	Climate Action	Education towards climate change	P5	C	P5	C
SDG 13	13_a	Climate Action		P3	C
SDG 13	13_b	Climate Action	Promote mechanisms for raising capacity for effective climate change-related planning and management	P3	C	P3	C
SDG 14	14_1	Life below water	Reduce marine pollution	P3	B	P3	B
SDG 14	14_2	Life below water	Manage marine & coastal ecosystems	P3	C	P3	A
SDG 14	14_3	Life below water	Minimize ocean acidification	P3	B	P3	B
SDG 14	14_4	Life below water	Regulate harvesting & end overfishing and illegal fishing	P2	B	P2	B
SDG 14	14_5	Life below water	Conservation of Marine & coastal areas	P3	C	P3	A
SDG 14	14_6	Life below water	Promote sustainable fisheries	P2	B	P2	B
SDG 14	14_7	Life below water	Economic benefits from sustainable use of marine resources for developing countries	P2	B	P2	B
SDG 14	14_a	Life below water	Develop research towards marine technology	P3	C	P3	C
SDG 14	14_b	Life below water	Support of small-scale artisanal fisheries	P2	B	P2	B
SDG 14	14_c	Life below water	Enhance Conservation of oceans	P3	C	P3	C
SDG 15	15_1	Life on land	Conservation of terrestrial ecosystems	P3	A	P3	A
SDG 15	15_2	Life on land	Sustainable forest management	P3	A	P3	A
SDG 15	15_3	Life on land	Combat desertification	P3	A	P3	A
SDG 15	15_4	Life on land	Conservation of mountain ecosystems	P3	A	P3	A
SDG 15	15_5	Life on land	Promote natural habitats, biodiversity	P3	A	P3	A
SDG 15	15_5	Life on land	Protect threatened species	P3	A	P3	A
SDG 15	15_6	Life on land	Equitable sharing of benefits from utilization of genetic resources	x	x	x
SDG 15	15_7	Life on land	Protection of Flora & Fauna	P3	A	P3	A
SDG 15	15_8	Life on land	Measures against alien species	P3	A	P3	A
SDG 15	15_9	Life on land	Ecosystems and biodiversity in national policy planning	P3	A	P3	A
SDG 16	16_1	Peace, justice and strong institutions	Reduce violence (all forms)	P4	A	P4	B
SDG 16	16_2	Peace, justice and strong institutions	Abuse, exploitation, trafficking, violence, and torture of children	P4	B	P4	B
SDG 16	16_3	Peace, justice and strong institutions	Rule of law and access to justice	P7	B	P7	A
SDG 16	16_4	Peace, justice and strong institutions	Combat organized crime	P4	A	P4	A
SDG 16	16_5	Peace, justice and strong institutions	Reduce corruption and bribery	P7	B	P7	B
SDG 16	16_6	Peace, justice and strong institutions	Transparency and accountability of institutions	P7	D	P7	B
SDG 16	16_7	Peace, justice and strong institutions	Inclucive, participatory decision making	P7	A	P7	A
SDG 16	16_8	Peace, justice and strong institutions	Strengthen participation of developing countries in global institutions	P7	A	P7	A
SDG 16	16_9	Peace, justice and strong institutions	Legal identity	P6	A	P6	A
SDG 16	16_10	Peace, justice and strong institutions	Right of freedom	P4	C	P4	C
SDG 16	16_a	Peace, justice and strong institutions	Prevent violence and combat terrorism and crime through institutions	P4	A	P4	A
SDG 16	16_b	Peace, justice and strong institutions	Promote and enforce non-discriminatory laws and policies	P4	C	P4	C
SDG 17	17_1	Partnerships: Finance	Strengthen domestic resource mobilization	x	x	x	x
SDG 17	17_2	Partnerships: Finance	development assistance for developing countries	x	x	x	x
SDG 17	17_3	Partnerships: Finance	Additional finance for developing countires	x	x	x	x
SDG 17	17_4	Partnerships: Finance	Assistance for developing countries to get long-term debts	x	x	x	x
SDG 17	17_5	Partnerships: Finance	Investment promotion for developing countries	x	x	x	x
SDG 17	17_6	Partnerships: Technology	Cooperation in access to science and technology	x	x	x	x
SDG 17	17_7	Partnerships: Technology	Transfer environmentally friendly technologies	x	x	x	x
SDG 17	17_8	Partnerships: Technology	Technology in least developed countries	x	x	x	x
SDG 17	17_9	Partnerships: Capacity building	Capacity building in developing countries	x	x	x	x
SDG 17	17_10	Partnerships: Trade	non-discriminatory multilateral trading system	x	x	x	x
SDG 17	17_11	Partnerships: Trade	Exports of developing countries	x	x	x	x
SDG 17	17_12	Partnerships: Trade	Free market access for least developed countries	x	x	x	x
SDG 17	17_13	Partnerships: Systemic issues	Global macroeconomic stability through policy	x	x	x	x
SDG 17	17_14	Partnerships: Systemic issues	Policy coherence for sustainable development	x	x	x	x
SDG 17	17_15	Partnerships: Systemic issues	Implement policies to reach the goals	x	x	x	x
SDG 17	17_16	Partnerships: Systemic issues	Promote partnerships for the goals	x	x	x	x
SDG 17	17_17	Partnerships: Systemic issues	Encourage partnerships	x	x	x	x
SDG 17	17_18	Partnerships: Systemic issues	Enhance capacity-building support	x	x	x	x
SDG 17	17_19	Partnerships: Systemic issues	Develop measurements to assess progress on SDGs	x	x	x	x
